# Supplementary material for: Rapid and Reliable HPLC Method for the Simultaneous Determination of Dihydroxyacetone, Methylglyoxal and 5-Hydroxymethylfurfural in Leptospermum Honeys
Source: PLoS One. 2016 Nov 18;11(11):e0167006. doi: 10.1371/journal.pone.0167006 (PMC5115846; doi:10.1371/journal.pone.0167006)
Supplement: S1 Table — PA: peak area at λ = 263 nm. (XLSX) [file pone.0167006.s001.xlsx]

## Sheet: Sheet1
	S1 Table
	Standard volume (µL)	DHA/HMF Standard mass (g)	ANISOLE mass (g)	Replicate No.	DHA (PA)	Anisole (PA)	HMF (PA)	ANISOLE Corrected	DHA Ratio	HMF Ratio
	0	0	4.9957	1	0	1247940	0	1.27399e+06	0	0
				2	0	1234757	0	1.26054e+06	0	0
	50	0.0491	4.9565	1	30584	1167537	72343	1.20134e+06	0.0254583	0.0602186
				2	29797	1158755	72694	1.1923e+06	0.0249911	0.0609694
	100	0.0998	4.9944	1	66169	1208058	157170	1.2336e+06	0.0536389	0.127408
				2	65675	1223104	155557	1.24896e+06	0.0525835	0.124549
	200	0.1999	4.9437	1	127543	1111724	306708	1.14687e+06	0.111209	0.26743
				2	126511	1131196	304584	1.16696e+06	0.108411	0.261006
	500	0.5101	4.9729	1	270721	916698	629027	940127	0.287962	0.669087
				2	269935	916129	625471	939544	0.287304	0.665718
	1000	1.0164	4.9292	1	475145	784435	1115082	811616	0.585431	1.3739
				2	476207	783617	1113953	810770	0.587352	1.37394
