# Supplementary material for: Rapid and Reliable HPLC Method for the Simultaneous Determination of Dihydroxyacetone, Methylglyoxal and 5-Hydroxymethylfurfural in Leptospermum Honeys
Source: PLoS One. 2016 Nov 18;11(11):e0167006. doi: 10.1371/journal.pone.0167006 (PMC5115846; doi:10.1371/journal.pone.0167006)
Supplement: S2 Table — PA: peak area at λ = 263 nm. (XLSX) [file pone.0167006.s002.xlsx]

## Sheet: Sheet1
	S2 Table
	Standard volume (µL)	MGO AccuStandard Mass (g)	Honey mass (g)	ANISOLE mass (g)	Replicate No.	Anisole (PA)	MGO (PA)	ANISOLE Corrected	MGO Ratio
	0	0	0.3402	5.0368	1	1252594	30000	1.26831e+06	0.0236535
					2	1228545	38000	1.24396e+06	0.0305476
	100	0.988265	0.358	5.0465	1	1002611	857536	1.01324e+06	0.846331
					2	989224	859034	999711	0.859282
	200	0.195615	0.3462	5.0454	1	952932	1572224	963244	1.63222
					2	945969	1540267	956206	1.61081
	300	0.291513	0.3511	5.0439	1	845555	2063300	854960	2.41333
					2	840236	2054878	849581	2.41869
	400	0.395051	0.3551	5.0427	1	781820	2592664	790704	3.27893
					2	775692	2590548	784506	3.30214
