# Supplementary material for: Rapid and Reliable HPLC Method for the Simultaneous Determination of Dihydroxyacetone, Methylglyoxal and 5-Hydroxymethylfurfural in Leptospermum Honeys
Source: PLoS One. 2016 Nov 18;11(11):e0167006. doi: 10.1371/journal.pone.0167006 (PMC5115846; doi:10.1371/journal.pone.0167006)
Supplement: S3 Table — PA: peak area at λ = 263 nm. (XLSX) [file pone.0167006.s003.xlsx]

## Sheet: Sheet1
	S3 Table
	Standard volume (µL)	MGO-bisPFBHA mass (g)	Honey mass (g)	Anisole mass (g)	Replicate no.	Anisole (PA)	MGO (PA)	ANISOLE Corrected	MGO Ratio
	0	0	0.3459	5.0623	1	1217614	31725.8	1.22668e+06	0.0258631
					2	1210999	30500	1.22002e+06	0.0249996
	50	0.0387	0.3469	5.059	1	1231554	398232	1.24153e+06	0.320757
					2	1230662	389982	1.24064e+06	0.31434
	100	0.0743	0.3446	5.0552	1	1210804	712594	1.22153e+06	0.58336
					2	1206845	709300	1.21991e+06	0.581439
	200	0.1493	0.3464	5.0492	1	1179870	1.27413e+06	1.19174e+06	1.06914
					2	1180021	1279287	1.19189e+06	1.07332
	300	0.2345	0.3412	5.0501	1	992920	1.74747e+06	1.00273e+06	1.74271
					2	993040	1750667	1.00285e+06	1.74569
	500	0.3862	0.3459	5.0396	1	954395	2.75009e+06	965833	2.84737
					2	953663	2749400	965093	2.84885
