# Supplementary material for: Rapid and Reliable HPLC Method for the Simultaneous Determination of Dihydroxyacetone, Methylglyoxal and 5-Hydroxymethylfurfural in Leptospermum Honeys
Source: PLoS One. 2016 Nov 18;11(11):e0167006. doi: 10.1371/journal.pone.0167006 (PMC5115846; doi:10.1371/journal.pone.0167006)
Supplement: S4 Table — PA: peak area at λ = 263 nm; PPM: parts per million. (XLSX) [file pone.0167006.s004.xlsx]

## Sheet: Sheet1
	S4 Table
	Sample Description	Replicate No.	Honey mass (g)	ANISOLE mass (g)	DHA (PA)	Anisole (PA)	HMF (PA)	MGO (PA)	ANISOLE Corrected	DHA Ratio	HMF Ratio	MGO Ratio	DHA (mg)	HMF (mg)	MGO (mg)	DHA PPM	HMF PPM	MGO PPM
	Sample 1	1 A	0.3753	5.0367	455216	1173142	0	255934	1.18789e+06	0.383215	0	0.215453	859.705	0	23.0699	2290.71	0	61.4704
		1 B	0.3648	5.011	451165	1166279	0	251461	1.18699e+06	0.380091	0	0.211847	852.695	0	22.6335	2337.43	0	62.0436
		1 C	0.4003	4.97	479142	1165992	0	274516	1.19649e+06	0.400456	0	0.229434	898.383	0	24.7615	2244.27	0	61.8575
	Sample 2	2 A	0.3509	5.0181	592841	1072597	59562	5046924	1.0901e+06	0.54384	0.0546389	4.62977	1220.05	12.7035	557.202	3476.92	36.2027	1587.92
		2 B	0.3531	5.0364	591809	1071109	59202	5090172	1.08464e+06	0.54563	0.0545824	4.69298	1224.07	12.6904	564.851	3466.63	35.94	1599.69
		2 C	0.3144	4.9767	589790	1177190	49458	5026004	1.20636e+06	0.488902	0.0409979	4.16627	1096.8	9.532	501.119	3488.56	30.3181	1593.89
	Sample 3	3 A	0.3625	5.0458	46890	1152669	152608	1070716	1.16505e+06	0.0402472	0.130988	0.91903	90.2905	30.4548	108.203	249.077	84.0132	298.49
		3 B	0.366	5.03	45796	1200053	154593	1071701	1.21675e+06	0.0376379	0.127054	0.880787	84.4368	29.54	103.575	230.702	80.7103	282.993
		3 C	0.3782	5.0458	47982	1174183	164633	1097288	1.1868e+06	0.0404299	0.138721	0.92458	90.7004	32.2525	108.874	239.821	85.2791	287.875
	Sample 4	4 A	0.376	5.0185	71453	1174654	24042	332156	1.19373e+06	0.0598569	0.0201402	0.27825	134.283	4.6826	30.6683	357.136	12.4537	81.5646
		4 B	0.3287	5.0477	68872	1161794	19647	289320	1.17383e+06	0.0586728	0.0167375	0.246475	131.627	3.89147	26.8235	400.446	11.839	81.6047
		4 C	0.3647	5.037	64288	1067667	20707	312528	1.08102e+06	0.0594697	0.019155	0.289105	133.414	4.45355	31.9816	365.819	12.2115	87.693
	Sample 5	5 A	0.3653	5.0264	403620	1159915	69541	3595573	1.1769e+06	0.342952	0.0590883	3.05512	769.379	13.738	366.67	2106.16	37.6075	1003.75
		5 B	0.3622	5.0093	408210	1167192	70648	3597241	1.18833e+06	0.343517	0.0594517	3.02715	770.646	13.8225	363.285	2127.68	38.1627	1003
		5 C	0.361	5.0074	396512	1157365	69240	3570665	1.17877e+06	0.336378	0.0587393	3.02915	754.631	13.6569	363.527	2090.39	37.8307	1007
	Sample 6	6 A	0.3802	5.1554	9756	1173560	13016	40312	1.16095e+06	0.00840347	0.0112115	0.0347233	18.8523	2.60668	1.20152	49.5853	6.85607	3.16024
		6 B	0.3618	5.0063	9963	1163988	13337	47417	1.18577e+06	0.00840211	0.0112475	0.0399882	18.8493	2.61505	1.83858	52.0987	7.22788	5.08175
		6 C	0.3441	5.0033	10369	1144700	12340	40848	1.16682e+06	0.00888652	0.0105757	0.0350079	19.936	2.45885	1.23595	57.9367	7.14576	3.59183
