# Supplementary material for: Rapid and Reliable HPLC Method for the Simultaneous Determination of Dihydroxyacetone, Methylglyoxal and 5-Hydroxymethylfurfural in Leptospermum Honeys
Source: PLoS One. 2016 Nov 18;11(11):e0167006. doi: 10.1371/journal.pone.0167006 (PMC5115846; doi:10.1371/journal.pone.0167006)
Supplement: S5 Table — PA: peak area at λ = 263 nm; PPM: parts per million. (XLSX) [file pone.0167006.s005.xlsx]

## Sheet: Sheet1
	S5 Table
	Sample Description	Replicate No.	Honey mass (g)	ANISOLE mass (g)	Anisole (PA)	MGO (PA)	ANISOLE Corrected	MGO Ratio	MGO (mg)	MGO (PPM)
	MGO solution 1	1	0.3045	5.0521	727691	1843078	734590	2.50899	300.587	987.151
		2	0.3029	5.0266	751497	1777498	762471	2.33123	279.079	921.358
	MGO solution 2	1	0.3106	5.0199	782677	2447488	795166	3.07796	369.433	1189.42
		2	0.3074	5.0187	777441	2491552	790035	3.15372	378.601	1231.62
	MGO solution 3	1	0.3011	4.9397	875238	1606364	903641	1.77766	212.097	704.406
		2	0.3017	5.0317	870022	1634522	881832	1.85355	221.28	733.444
